# Supplementary material for: The Accumulation and Transformation of Heavy Metals in Sediments of Liujiang River Basin in Southern China and Their Threatening on Water Security
Source: Int J Environ Res Public Health. 2022 Jan 31;19(3):1619. doi: 10.3390/ijerph19031619 (PMC8834996; doi:10.3390/ijerph19031619)
Supplement: Supplementary file 1 [file ijerph-19-01619-s001.zip]

Archive with 1 entries (1 files):
- ijerph-1496629-supplementary.pdf
